# Supplementary material for: CS21 positive multidrug-resistant ETEC clinical isolates from children with diarrhea are associated with self-aggregation, and adherence
Source: Front Microbiol. 2014 Dec 17;5:709. doi: 10.3389/fmicb.2014.00709 (PMC4297921; doi:10.3389/fmicb.2014.00709)
Supplement: Supplementary file 1 [file DataSheet1.XLSX]

## Sheet: Hoja1
Table S1. ETEC isolates from children with diarrhea: phenotypic and genotypic characteristics identified in this study
ETEC Isolate	Origen	Serotypes	Cephalosporin I/II	Fluoroquinolones	Penicillins	Tetracyclines	B-lactams combination	Folates	Aminoglycosides	Phenicols	Quinolones	Monobactams	Nitrofurans	Cephalosporin III/IV	MDR	lngA	lt	st	cs1	cs3	cfaI	cfaIII	Immunoblot LngA	Self-aggregation	Biofilm (OD600nm)		Adherence (CFU/ml)
42408	Mexican	O29:H21	S	S	R	R	S	S	R	S	S	S	S	S	+	+	-	+	-	-	-	-	-	0	0.2069	Weak	1.85x106	Weak
44166	Mexican	O78:H12	R	S	S	R	S	S	S	R	S	S	S	S	+	+	-	+	-	-	+	-	+	++	0.73	Strong	3x106	Moderate
45162	Mexican	O78:H12	R	S	R	S	S	S	R	S	S	S	S	S	+	+	+	+	-	-	-	-	+	+++	0.3104	Moderate	1.92x106	Weak
49247	Mexican	O6:H16	S	S	S	S	S	S	S	S	S	S	S	S	-	+	+	+	-	+	-	-	+	+	0.27615	Moderate	42x106	Strong
56174	Mexican	O27:H26	S	S	S	S	S	S	S	S	S	S	S	S	-	+	+	+	-	+	-	-	-	++	0.42205	Moderate	3.4x106	Moderate
61162	Mexican	O6:H16	R	S	S	S	S	S	S	S	S	S	S	S	-	+	+	-	-	-	-	-	-	+++	0.4147	Moderate	8.3x106	Strong
62123	Mexican	O6:H16	R	S	S	R	S	S	R	S	S	S	S	S	+	+	+	-	-	-	-	-	+	0	0.25265	Weak	40x106	Strong
63280	Mexican	O78:H12	R	S	S	S	S	S	S	S	S	S	R	S	-	+	-	+	-	-	+	-	+	+++	0.569	Strong	5.6x106	Moderate
63880	Mexican	O6:H16	R	S	S	S	S	S	R	S	S	S	S	S	-	+	+	-	-	-	-	-	+	++	0.10685	NF	3.5x106	Moderate
64760	Mexican	O8:H-	R	S	R	S	S	S	S	S	S	S	S	S	-	+	-	+	-	-	-	-	+	++	0.54495	Strong	4.6x106	Moderate
73332	Mexican	O6:H16	S	S	S	S	S	S	S	S	S	S	S	S	-	+	+	+	-	+	-	-	+	+	0.10685	NF	8.48x106	Strong
40861	Mexican	O27:H?	R	S	R	S	R	S	S	S	S	S	S	S	+	+	-	-	-	-	-	-	-	0	0.17055	Weak	48.5x106	Strong
42572	Mexican	O153:H-	S	S	R	R	R	R	S	S	S	S	S	S	+	+	-	-	-	-	-	-	-	0	0.3219	Moderate	50.5x106	Strong
44117	Mexican	O78:H12	R	S	S	R	S	S	S	R	S	S	S	S	-	+	-	-	-	-	-	-	+	+++	0.47705	Moderate	52x106	Strong
45163	Mexican	O78:H12	R	S	R	S	S	S	S	R	S	S	S	S	+	+	-	-	-	-	-	-	+	+++	0.38075	Moderate	9.5x106	Strong
48342	Mexican	O6:H16	S	S	S	S	S	S	S	S	S	S	S	S	-	+	+	+	+	+	-	-	+	0	0.17285	Weak	0.95x106	Weak
62130	Mexican	O6:H16	S	S	S	R	S	S	S	S	S	S	S	S	-	+	+	-	-	-	-	-	+	0	0.4656	Moderate	5x106	Moderate
63283	Mexican	O78:H12	S	R	R	S	S	S	S	S	S	S	S	S	-	+	-	-	-	-	-	-	+	+++	0.53335	Strong	32x106	Strong
63284	Mexican	O78:H12	S	S	R	S	S	S	S	S	S	S	S	S	-	+	-	+	-	-	+	-	-	0	0.48365	Moderate	33.3x106	Strong
65994	Mexican	O15: H-	S	S	S	R	S	S	S	R	S	S	S	S	-	+	+	-	-	-	-	-	-	0	0.1429	Weak	0.6X106	Weak
114107	Bangladesh	01:H?	R	R	R	R	R	R	S	S	S	S	S	S	+	+	-	-	-	-	-	-	-	0	0.32205	Moderate	57.5x106	Strong
114109	Bangladesh	O142:H38	S	R	S	R	S	R	S	S	S	S	S	S	+	+	-	+	-	-	-	-	-	++	0.1469	Weak	4x106	Moderate
114111	Bangladesh	O167:H5	R	S	S	S	R	S	S	S	S	S	S	S	-	+	+	-	-	-	-	-	-	0	0.10685	NF	35x106	Strong
114113	Bangladesh	O115:H5	R	R	S	R	S	S	S	S	S	R	S	S	+	+	+	+	-	-	-	-	-	0	0.24	Weak	23x106	Strong
114120	Bangladesh	O78:H27	R	R	R	R	R	S	S	S	S	S	S	S	+	+	-	+	-	-	-	-	-	0	0.3439	Moderate	25.5x106	Strong
114121	Bangladesh	O19:H18	R	R	S	S	R	S	S	S	R	R	S	S	+	+	-	+	-	-	-	-	-	0	0.2699	Moderate	25.5x106	Strong
114125	Bangladesh	O135:H18	R	R	R	R	R	S	S	S	S	R	S	S	+	+	+	+	-	-	-	-	-	0	0.99725	Strong	13.5x106	Strong
114126	Bangladesh	O86:H30	R	R	R	R	R	R	S	S	S	R	S	R	+	+	-	-	-	-		-	+	0	0.47545	Moderate	5.1x106	Moderate
114129	Bangladesh	O44:H34	R	R	R	R	R	R	S	R	R	S	S	S	+	+	+	+	-	-	-	-	+	0	0.10685	NF	7.5x106	Strong
114131	Bangladesh	O44:H34	R	R	S	R	S	S	S	R	R	R	S	S	+	+	+	-	-	-	-	-	+	+	0.10685	NF	18.8x106	Strong
114140	Bangladesh	O73:H34	R	R	R	S	R	R	S	R	R	R	S	S	+	+	+	+	-	-	-	-	+	+	0.29415	Moderate	24.5x106	Strong
114141	Bangladesh	O23:H28	R	R	R	R	R	S	S	S	R	R	R	S	+	+	+	-	-	-	-	-	-	0	0.0855	NF	4x106	Moderate
114145	Bangladesh	O8:H12	R	R	S	R	S	S	S	S	S	S	S	S	+	+	-	+	-	-	-	-	-	0	0.13695	Weak	9.5x106	Strong
114173	Bangladesh	O128ac:H12	R	R	R	S	R	R	R	S	S	S	S	S	-	+	+	+	-	-	-	-	+	0	0.1693	Weak	5.45x106	Moderate
114179	Bangladesh	O153:H34	S	R	S	S	S	S	S	S	S	S	S	S	-	+	+	-	-	-	-	-	-	0	0.3003	Moderate	8.3x106	Strong
114182	Bangladesh	O153:H30	R	R	R	R	R	R	S	R	S	S	R	S	+	+	+	+	-	-	-	-	+	0	0.3394	Moderate	31.3x106	Strong
114188	Bangladesh	O128ac:H12	R	R	S	S	S	S	R	S	S	S	S	S	+	+	-	+	-	-	+	-	+	++	0.27245	Moderate	0.3x106	Weak
114190	Bangladesh	O25:?	S	R	S	S	S	S	R	S	S	S	S	S	-	+	-	+	-	-	-	-	+	+	0.10685	NF	4.2x106	Moderate
114191	Bangladesh	O25:?	S	R	S	S	S	S	R	S	S	S	S	S	-	+	+	-	-	-	-	+	+	0	0.08455	NF	18.5x106	Strong
114196	Bangladesh	O127:H6	R	R	R	R	R	S	S	S	S	S	R	S	+	+	+	+	-	-	-	-	-	0	0.17305	Weak	9.6x106	Strong
114206	Bangladesh	O167:H5	R	R	R	R	R	S	R	S	S	S	S	S	+	+	+	-	-	-	-	-	-	0	0.10505	NF	4.9x106	Moderate
114208	Bangladesh	O8H:9	R	R	S	S	S	S	S	S	S	S	S	S	-	+	+	-	-	-	-	-	-	0	0.17505	Weak	4.5x106	Moderate
114210	Bangladesh	O98:H-	S	R	S	R	S	S	S	S	S	S	S	S	-	+	+	-	-	-	-	-	-	0	0.14485	Weak	0.8x106	Weak
114213	Bangladesh	O44:H34	R	R	R	S	R	S	S	S	S	S	S	S	+	+	+	+	-	-	-	-	-	0	0.1066	NF	1.9x106	Weak
114216	Bangladesh	O8H:9	R	R	R	R	R	S	S	S	S	S	S	S	+	+	+	-	-	-	-	-	-	0	0.28885	Moderate	17x106	Strong
114226	Bangladesh	O51:H-	R	R	R	R	R	S	S	S	S	S	S	S	+	+	+	-	-	-	-	-	-	0	0.41505	Moderate	2.1x106	Weak
115311	Bangladesh	O128ac:H12	R	R	R	S	R	R	S	S	S	S	S	S	+	+	-	+	-	-	+	-	-	+	0.2681	Moderate	4.1x106	Moderate
115315	Bangladesh	O115:H5	R	R	S	S	S	S	S	S	S	S	S	S	-	+	+	+	-	-	-	-	-	0	0.15295	Weak	16.9x106	Strong
115317	Bangladesh	O115:H5	R	R	S	S	S	S	S	S	S	S	S	S	-	+	+	-	-	-	-	-	-	0	0.15635	Weak	7.5x106	Strong
115320	Bangladesh	O80:H40	R	R	S	S	S	S	S	S	S	S	S	S	+	+	+	-	-	-	-	-	-	+	0.149	Weak	11.8x106	Strong
115321	Bangladesh	O114:H49	R	R	R	R	R	R	S	S	S	S	S	S	+	+	+	-	-	-	-	-	-	0	0.18955	Weak	5.6x106	Moderate
115334	Bangladesh	OR	R	R	R	R	R	S	R	S	S	S	S	S	+	+	+	-	-	-	-	-	+	+++	0.1714	Weak	1.85x106	Weak
115336	Bangladesh	OR	R	R	R	S	R	S	S	S	S	S	S	S	+	+	+	-	-	-	-	-	+	+++	0.28595	Moderate	0.3x106	Weak
115340	Bangladesh	O128ac:H12	R	R	S	R	S	R	S	S	S	S	R	S	+	+	+	+	-	-	+	-	+	++	0.35445	Moderate	3.9x106	Moderate
115341	Bangladesh	O128ac:H12	R	R	S	R	S	R	S	S	S	S	S	S	+	+	+	+	-	-	+	-	+	++	0.5326	Strong	2.9x106	Weak
115342	Bangladesh	O128ac:H12	R	R	S	R	S	R	S	S	S	S	R	S	+	+	+	+	-	-	+	-	+	++	0.19095	Weak	1.85x106	Weak
115344	Bangladesh	O128ac:H12	R	R	R	R	R	R	S	S	R	S	S	S	+	+	+	+	-	-	-	-	+	++	0.1331	Weak	0.3x106	Weak
115345	Bangladesh	O128ac:H12	R	R	R	R	S	R	S	S	R	S	S	S	+	+	+	+	-	-	-	-	-	++	0.44395	Moderate	7.6x106	Strong
115346	Bangladesh	O128ac:H12	R	R	S	S	R	S	S	S	S	S	S	S	+	+	+	+	-	-	+	-	-	++	1.2048	Strong	10x106	Strong
115364	Bangladesh	O128ac:H12	S	R	S	S	S	S	S	S	S	S	S	S	-	+	-	+	-	-	+	-	+	+++	0.4019	Moderate	2.3x106	Weak
115365	Bangladesh	O128ac:H12	R	R	R	S	R	R	S	S	S	S	S	S	+	+	+	+	-	-	+	-	+	++	0.2089	Weak	9.5x106	Strong
115366	Bangladesh	O128ac:H12	R	R	R	S	R	R	S	S	S	S	S	S	+	+	+	+	-	-	-	-	+	++	0.129	Weak	6x106	Strong
st: gene coding for heat-stable enterotoxin; lt: gene coding for heat-labile enterotoxin; lngA: gene coding for the major subunit of longus; cfaI: gene coding for the colonization factor I; cooA: gene coding for the major subunit of CSI; cs3: gene coding for the CS3; cofA: gene coding for the major subunit of CS3. (+) Positive; (-) negative; (S) susceptible; (R) resistant; (MDR) multi-drug resist…
